# Supplementary material for: Concomitant Infection of Helicobacter pylori and Intestinal Parasites in Adults Attending a Referral Centre for Parasitic Infections in North Eastern Italy
Source: J Clin Med. 2020 Jul 24;9(8):2366. doi: 10.3390/jcm9082366 (PMC7465117; doi:10.3390/jcm9082366)
Supplement: Supplementary file 1 [file jcm-09-02366-s001.zip]

Archive with 8 entries (6 files):
- suppl files/
- suppl files/suppl files/
- suppl files/suppl files/Figure S1.tiff
- suppl files/suppl files/suppl material.xlsx
- suppl files/suppl files/Table S1.docx
- suppl files/suppl files/Table S2.docx
- suppl files/suppl files/Table S3.docx
- suppl files/suppl files/Table S4.docx
